# Supplementary material for: Asymptomatic or symptomatic SARS-CoV-2 infection plus vaccination confers increased adaptive immunity to variants of concern
Source: iScience. 2022 Sep 23;25(10):105202. doi: 10.1016/j.isci.2022.105202 (PMC9502440; doi:10.1016/j.isci.2022.105202)
Supplement: Table S2. List of peptides contained in each spike variant pool related to STAR Mathods [file mmc2.xlsx]

## Sheet: Table S2 listing peptides
Table S2. List of peptides contained in each spike variant pool related to STAR Mathods
protein	Start	End	Ancestral	Beta (B.1.315)	Delta (B.1.617.2)	Omicron (B.1.1.529)
S	1	15	MFVFLVLLPLVSSQC	MFVFLVLLPLVSSQC	MFVFLVLLPLVSSQC	MFVFLVLLPLVSSQC
S	6	20	VLLPLVSSQCVNLTT	VLLPLVSSQCVNFTT	VLLPLVSSQCVNLRT	VLLPLVSSQCVNLTT
S	11	25	VSSQCVNLTTRTQLP	VSSQCVNFTTRTQLP	VSSQCVNLRTRTQLP	VSSQCVNLTTRTQLP
S	16	30	VNLTTRTQLPPAYTN	VNFTTRTQLPPAYTN	VNLRTRTQLPPAYTN	VNLTTRTQLPPAYTN
S	21	35	RTQLPPAYTNSFTRG	RTQLPPAYTNSFTRG	RTQLPPAYTNSFTRG	RTQLPPAYTNSFTRG
S	26	40	PAYTNSFTRGVYYPD	PAYTNSFTRGVYYPD	PAYTNSFTRGVYYPD	PAYTNSFTRGVYYPD
S	31	45	SFTRGVYYPDKVFRS	SFTRGVYYPDKVFRS	SFTRGVYYPDKVFRS	SFTRGVYYPDKVFRS
S	36	50	VYYPDKVFRSSVLHS	VYYPDKVFRSSVLHS	VYYPDKVFRSSVLHS	VYYPDKVFRSSVLHS
S	41	55	KVFRSSVLHSTQDLF	KVFRSSVLHSTQDLF	KVFRSSVLHSTQDLF	KVFRSSVLHSTQDLF
S	46	60	SVLHSTQDLFLPFFS	SVLHSTQDLFLPFFS	SVLHSTQDLFLPFFS	SVLHSTQDLFLPFFS
S	51	65	TQDLFLPFFSNVTWF	TQDLFLPFFSNVTWF	TQDLFLPFFSNVTWF	TQDLFLPFFSNVTWF
S	56	70	LPFFSNVTWFHAIHV	LPFFSNVTWFHAIHV	LPFFSNVTWFHAIHV	LPFFSNVTWFHVISG
S	61	75	NVTWFHAIHVSGTNG	NVTWFHAIHVSGTNG	NVTWFHAIHVSGTNG	NVTWFHVISGTNGTK
S	66	80	HAIHVSGTNGTKRFD	HAIHVSGTNGTKRFA	HAIHVSGTNGTKRFD	HVISGTNGTKRFDNP
S	71	85	SGTNGTKRFDNPVLP	SGTNGTKRFANPVLP	SGTNGTKRFDNPVLP	SGTNGTKRFDNPVLP
S	76	90	TKRFDNPVLPFNDGV	TKRFANPVLPFNDGV	TKRFDNPVLPFNDGV	TKRFDNPVLPFNDGV
S	81	95	NPVLPFNDGVYFAST	NPVLPFNDGVYFAST	NPVLPFNDGVYFAST	NPVLPFNDGVYFASI
S	86	100	FNDGVYFASTEKSNI	FNDGVYFASTEKSNI	FNDGVYFASTEKSNI	FNDGVYFASIEKSNI
S	91	105	YFASTEKSNIIRGWI	YFASTEKSNIIRGWI	YFASTEKSNIIRGWI	YFASIEKSNIIRGWI
S	96	110	EKSNIIRGWIFGTTL	EKSNIIRGWIFGTTL	EKSNIIRGWIFGTTL	EKSNIIRGWIFGTTL
S	101	115	IRGWIFGTTLDSKTQ	IRGWIFGTTLDSKTQ	IRGWIFGTTLDSKTQ	IRGWIFGTTLDSKTQ
S	106	120	FGTTLDSKTQSLLIV	FGTTLDSKTQSLLIV	FGTTLDSKTQSLLIV	FGTTLDSKTQSLLIV
S	111	125	DSKTQSLLIVNNATN	DSKTQSLLIVNNATN	DSKTQSLLIVNNATN	DSKTQSLLIVNNATN
S	116	130	SLLIVNNATNVVIKV	SLLIVNNATNVVIKV	SLLIVNNATNVVIKV	SLLIVNNATNVVIKV
S	121	135	NNATNVVIKVCEFQF	NNATNVVIKVCEFQF	NNATNVVIKVCEFQF	NNATNVVIKVCEFQF
S	126	140	VVIKVCEFQFCNDPF	VVIKVCEFQFCNDPF	VVIKVCEFQFCNDPF	VVIKVCEFQFCNDPF
S	131	145	CEFQFCNDPFLGVYY	CEFQFCNDPFLGVYY	CEFQFCNDPFLGVYY	CEFQFCNDPFLDHKN
S	136	150	CNDPFLGVYYHKNNK	CNDPFLGVYYHKNNK	CNDPFLGVYYHKNNK	CNDPFLDHKNNKSWM
S	141	155	LGVYYHKNNKSWMES	LGVYYHKNNKSWMES	LGVYYHKNNKSWMES	LDHKNNKSWMESEFR
S	146	160	HKNNKSWMESEFRVY	HKNNKSWMESEFRVY	HKNNKSWMESEFRVY	KNNKSWMESEFRVYS
S	151	165	SWMESEFRVYSSANN	SWMESEFRVYSSANN	SWMESEFRVYSSANN	SWMESEFRVYSSANN
S	156	170	EFRVYSSANNCTFEY	EFRVYSSANNCTFEY	EFRVYSSANNCTFEY	EFRVYSSANNCTFEY
S	161	175	SSANNCTFEYVSQPF	SSANNCTFEYVSQPF	SSANNCTFEYVSQPF	SSANNCTFEYVSQPF
S	166	180	CTFEYVSQPFLMDLE	CTFEYVSQPFLMDLE	CTFEYVSQPFLMDLE	CTFEYVSQPFLMDLE
S	171	185	VSQPFLMDLEGKQGN	VSQPFLMDLEGKQGN	VSQPFLMDLEGKQGN	VSQPFLMDLEGKQGN
S	176	190	LMDLEGKQGNFKNLR	LMDLEGKQGNFKNLR	LMDLEGKQGNFKNLR	LMDLEGKQGNFKNLR
S	181	195	GKQGNFKNLREFVFK	GKQGNFKNLREFVFK	GKQGNFKNLREFVFK	GKQGNFKNLREFVFK
S	186	200	FKNLREFVFKNIDGY	FKNLREFVFKNIDGY	FKNLREFVFKNIDGY	FKNLREFVFKNIDGY
S	191	205	EFVFKNIDGYFKIYS	EFVFKNIDGYFKIYS	EFVFKNIDGYFKIYS	EFVFKNIDGYFKIYS
S	196	210	NIDGYFKIYSKHTPI	NIDGYFKIYSKHTPI	NIDGYFKIYSKHTPI	NIDGYFKIYSKHTPI
S	201	215	FKIYSKHTPINLVRD	FKIYSKHTPINLVRG	FKIYSKHTPINLVRD	FKIYSKHTPIIVREP
S	206	220	KHTPINLVRDLPQGF	KHTPINLVRGLPQGF	KHTPINLVRDLPQGF	KHTPIIVREPEDLPQ
S	211	225	NLVRDLPQGFSALEP	NLVRGLPQGFSALEP	NLVRDLPQGFSALEP	IVREPEDLPQGFSAL
S	216	230	LPQGFSALEPLVDLP	LPQGFSALEPLVDLP	LPQGFSALEPLVDLP	EDLPQGFSALEPLVD
						GFSALEPLVDLPIGI
S	221	235	SALEPLVDLPIGINI	SALEPLVDLPIGINI	SALEPLVDLPIGINI	SALEPLVDLPIGINI
S	226	240	LVDLPIGINITRFQT	LVDLPIGINITRFQT	LVDLPIGINITRFQT	LVDLPIGINITRFQT
S	231	245	IGINITRFQTLLALH	IGINITRFQTLHRSY	IGINITRFQTLLALH	IGINITRFQTLLALH
S	236	250	TRFQTLLALHRSYLT	TRFQTLHRSYLTPGD	TRFQTLLALHRSYLT	TRFQTLLALHRSYLT
S	241	255	LLALHRSYLTPGDSS	LHRSYLTPGDSSSGW	LLALHRSYLTPGDSS	LLALHRSYLTPGDSS
S	246	260	RSYLTPGDSSSGWTA	RSYLTPGDSSSGWTA	RSYLTPGDSSSGWTA	RSYLTPGDSSSGWTA
S	251	265	PGDSSSGWTAGAAAY	PGDSSSGWTAGAAAY	PGDSSSGWTAGAAAY	PGDSSSGWTAGAAAY
S	256	270	SGWTAGAAAYYVGYL	SGWTAGAAAYYVGYL	SGWTAGAAAYYVGYL	SGWTAGAAAYYVGYL
S	261	275	GAAAYYVGYLQPRTF	GAAAYYVGYLQPRTF	GAAAYYVGYLQPRTF	GAAAYYVGYLQPRTF
S	266	280	YVGYLQPRTFLLKYN	YVGYLQPRTFLLKYN	YVGYLQPRTFLLKYN	YVGYLQPRTFLLKYN
S	271	285	QPRTFLLKYNENGTI	QPRTFLLKYNENGTI	QPRTFLLKYNENGTI	QPRTFLLKYNENGTI
S	276	290	LLKYNENGTITDAVD	LLKYNENGTITDAVD	LLKYNENGTITDAVD	LLKYNENGTITDAVD
S	281	295	ENGTITDAVDCALDP	ENGTITDAVDCALDP	ENGTITDAVDCALDP	ENGTITDAVDCALDP
S	286	300	TDAVDCALDPLSETK	TDAVDCALDPLSETK	TDAVDCALDPLSETK	TDAVDCALDPLSETK
S	291	305	CALDPLSETKCTLKS	CALDPLSETKCTLKS	CALDPLSETKCTLKS	CALDPLSETKCTLKS
S	296	310	LSETKCTLKSFTVEK	LSETKCTLKSFTVEK	LSETKCTLKSFTVEK	LSETKCTLKSFTVEK
S	301	315	CTLKSFTVEKGIYQT	CTLKSFTVEKGIYQT	CTLKSFTVEKGIYQT	CTLKSFTVEKGIYQT
S	306	320	FTVEKGIYQTSNFRV	FTVEKGIYQTSNFRV	FTVEKGIYQTSNFRV	FTVEKGIYQTSNFRV
S	311	325	GIYQTSNFRVQPTES	GIYQTSNFRVQPTES	GIYQTSNFRVQPTES	GIYQTSNFRVQPTES
S	316	330	SNFRVQPTESIVRFP	SNFRVQPTESIVRFP	SNFRVQPTESIVRFP	SNFRVQPTESIVRFP
S	321	335	QPTESIVRFPNITNL	QPTESIVRFPNITNL	QPTESIVRFPNITNL	QPTESIVRFPNITNL
S	326	340	IVRFPNITNLCPFGE	IVRFPNITNLCPFGE	IVRFPNITNLCPFGE	IVRFPNITNLCPFDE
S	331	345	NITNLCPFGEVFNAT	NITNLCPFGEVFNAT	NITNLCPFGEVFNAT	NITNLCPFDEVFNAT
S	336	350	CPFGEVFNATRFASV	CPFGEVFNATRFASV	CPFGEVFNATRFASV	CPFDEVFNATRFASV
S	341	355	VFNATRFASVYAWNR	VFNATRFASVYAWNR	VFNATRFASVYAWNR	VFNATRFASVYAWNR
S	346	360	RFASVYAWNRKRISN	RFASVYAWNRKRISN	RFASVYAWNRKRISN	RFASVYAWNRKRISN
S	351	365	YAWNRKRISNCVADY	YAWNRKRISNCVADY	YAWNRKRISNCVADY	YAWNRKRISNCVADY
S	356	370	KRISNCVADYSVLYN	KRISNCVADYSVLYN	KRISNCVADYSVLYN	KRISNCVADYSVLYN
S	361	375	CVADYSVLYNSASFS	CVADYSVLYNSASFS	CVADYSVLYNSASFS	CVADYSVLYNLAPFF
S	366	380	SVLYNSASFSTFKCY	SVLYNSASFSTFKCY	SVLYNSASFSTFKCY	SVLYNLAPFFTFKCY
S	371	385	SASFSTFKCYGVSPT	SASFSTFKCYGVSPT	SASFSTFKCYGVSPT	LAPFFTFKCYGVSPT
S	376	390	TFKCYGVSPTKLNDL	TFKCYGVSPTKLNDL	TFKCYGVSPTKLNDL	TFKCYGVSPTKLNDL
S	381	395	GVSPTKLNDLCFTNV	GVSPTKLNDLCFTNV	GVSPTKLNDLCFTNV	GVSPTKLNDLCFTNV
S	386	400	KLNDLCFTNVYADSF	KLNDLCFTNVYADSF	KLNDLCFTNVYADSF	KLNDLCFTNVYADSF
S	391	405	CFTNVYADSFVIRGD	CFTNVYADSFVIRGD	CFTNVYADSFVIRGD	CFTNVYADSFVIRGD
S	396	410	YADSFVIRGDEVRQI	YADSFVIRGDEVRQI	YADSFVIRGDEVRQI	YADSFVIRGDEVRQI
S	401	415	VIRGDEVRQIAPGQT	VIRGDEVRQIAPGQT	VIRGDEVRQIAPGQT	VIRGDEVRQIAPGQT
S	406	420	EVRQIAPGQTGKIAD	EVRQIAPGQTGNIAD	EVRQIAPGQTGKIAD	EVRQIAPGQTGNIAD
S	411	425	APGQTGKIADYNYKL	APGQTGNIADYNYKL	APGQTGKIADYNYKL	APGQTGNIADYNYKL
S	416	430	GKIADYNYKLPDDFT	GNIADYNYKLPDDFT	GKIADYNYKLPDDFT	GNIADYNYKLPDDFT
S	421	435	YNYKLPDDFTGCVIA	YNYKLPDDFTGCVIA	YNYKLPDDFTGCVIA	YNYKLPDDFTGCVIA
S	426	440	PDDFTGCVIAWNSNN	PDDFTGCVIAWNSNN	PDDFTGCVIAWNSNN	PDDFTGCVIAWNSNK
S	431	445	GCVIAWNSNNLDSKV	GCVIAWNSNNLDSKV	GCVIAWNSNNLDSKV	GCVIAWNSNKLDSKV
S	436	450	WNSNNLDSKVGGNYN	WNSNNLDSKVGGNYN	WNSNNLDSKVGGNYN	WNSNKLDSKVSGNYN
S	441	455	LDSKVGGNYNYLYRL	LDSKVGGNYNYLYRL	LDSKVGGNYNYRYRL	LDSKVSGNYNYLYRL
S	446	460	GGNYNYLYRLFRKSN	GGNYNYLYRLFRKSN	GGNYNYRYRLFRKSN	SGNYNYLYRLFRKSN
S	451	465	YLYRLFRKSNLKPFE	YLYRLFRKSNLKPFE	YRYRLFRKSNLKPFE	YLYRLFRKSNLKPFE
S	456	470	FRKSNLKPFERDIST	FRKSNLKPFERDIST	FRKSNLKPFERDIST	FRKSNLKPFERDIST
S	461	475	LKPFERDISTEIYQA	LKPFERDISTEIYQA	LKPFERDISTEIYQA	LKPFERDISTEIYQA
S	466	480	RDISTEIYQAGSTPC	RDISTEIYQAGSTPC	RDISTEIYQAGSKPC	RDISTEIYQAGNKPC
S	471	485	EIYQAGSTPCNGVEG	EIYQAGSTPCNGVKG	EIYQAGSKPCNGVEG	EIYQAGNKPCNGVAG
S	476	490	GSTPCNGVEGFNCYF	GSTPCNGVKGFNCYF	GSKPCNGVEGFNCYF	GNKPCNGVAGFNCYF
S	481	495	NGVEGFNCYFPLQSY	NGVKGFNCYFPLQSY	NGVEGFNCYFPLQSY	NGVAGFNCYFPLRSY
S	486	500	FNCYFPLQSYGFQPT	FNCYFPLQSYGFQPT	FNCYFPLQSYGFQPT	FNCYFPLRSYSFRPT
S	491	505	PLQSYGFQPTNGVGY	PLQSYGFQPTYGVGY	PLQSYGFQPTNGVGY	PLRSYSFRPTYGVGH
S	496	510	GFQPTNGVGYQPYRV	GFQPTYGVGYQPYRV	GFQPTNGVGYQPYRV	SFRPTYGVGHQPYRV
S	501	515	NGVGYQPYRVVVLSF	YGVGYQPYRVVVLSF	NGVGYQPYRVVVLSF	YGVGHQPYRVVVLSF
S	506	520	QPYRVVVLSFELLHA	QPYRVVVLSFELLHA	QPYRVVVLSFELLHA	QPYRVVVLSFELLHA
S	511	525	VVLSFELLHAPATVC	VVLSFELLHAPATVC	VVLSFELLHAPATVC	VVLSFELLHAPATVC
S	516	530	ELLHAPATVCGPKKS	ELLHAPATVCGPKKS	ELLHAPATVCGPKKS	ELLHAPATVCGPKKS
S	521	535	PATVCGPKKSTNLVK	PATVCGPKKSTNLVK	PATVCGPKKSTNLVK	PATVCGPKKSTNLVK
S	526	540	GPKKSTNLVKNKCVN	GPKKSTNLVKNKCVN	GPKKSTNLVKNKCVN	GPKKSTNLVKNKCVN
S	531	545	TNLVKNKCVNFNFNG	TNLVKNKCVNFNFNG	TNLVKNKCVNFNFNG	TNLVKNKCVNFNFNG
S	536	550	NKCVNFNFNGLTGTG	NKCVNFNFNGLTGTG	NKCVNFNFNGLTGTG	NKCVNFNFNGLKGTG
S	541	555	FNFNGLTGTGVLTES	FNFNGLTGTGVLTES	FNFNGLTGTGVLTES	FNFNGLKGTGVLTES
S	546	560	LTGTGVLTESNKKFL	LTGTGVLTESNKKFL	LTGTGVLTESNKKFL	LKGTGVLTESNKKFL
S	551	565	VLTESNKKFLPFQQF	VLTESNKKFLPFQQF	VLTESNKKFLPFQQF	VLTESNKKFLPFQQF
S	556	570	NKKFLPFQQFGRDIA	NKKFLPFQQFGRDIA	NKKFLPFQQFGRDIA	NKKFLPFQQFGRDIA
S	561	575	PFQQFGRDIADTTDA	PFQQFGRDIADTTDA	PFQQFGRDIADTTDA	PFQQFGRDIADTTDA
S	566	580	GRDIADTTDAVRDPQ	GRDIADTTDAVRDPQ	GRDIADTTDAVRDPQ	GRDIADTTDAVRDPQ
S	571	585	DTTDAVRDPQTLEIL	DTTDAVRDPQTLEIL	DTTDAVRDPQTLEIL	DTTDAVRDPQTLEIL
S	576	590	VRDPQTLEILDITPC	VRDPQTLEILDITPC	VRDPQTLEILDITPC	VRDPQTLEILDITPC
S	581	595	TLEILDITPCSFGGV	TLEILDITPCSFGGV	TLEILDITPCSFGGV	TLEILDITPCSFGGV
S	586	600	DITPCSFGGVSVITP	DITPCSFGGVSVITP	DITPCSFGGVSVITP	DITPCSFGGVSVITP
S	591	605	SFGGVSVITPGTNTS	SFGGVSVITPGTNTS	SFGGVSVITPGTNTS	SFGGVSVITPGTNTS
S	596	610	SVITPGTNTSNQVAV	SVITPGTNTSNQVAV	SVITPGTNTSNQVAV	SVITPGTNTSNQVAV
S	601	615	GTNTSNQVAVLYQDV	GTNTSNQVAVLYQGV	GTNTSNQVAVLYQGV	GTNTSNQVAVLYQGV
S	606	620	NQVAVLYQDVNCTEV	NQVAVLYQGVNCTEV	NQVAVLYQGVNCTEV	NQVAVLYQGVNCTEV
S	611	625	LYQDVNCTEVPVAIH	LYQGVNCTEVPVAIH	LYQGVNCTEVPVAIH	LYQGVNCTEVPVAIH
S	616	630	NCTEVPVAIHADQLT	NCTEVPVAIHADQLT	NCTEVPVAIHADQLT	NCTEVPVAIHADQLT
S	621	635	PVAIHADQLTPTWRV	PVAIHADQLTPTWRV	PVAIHADQLTPTWRV	PVAIHADQLTPTWRV
S	626	640	ADQLTPTWRVYSTGS	ADQLTPTWRVYSTGS	ADQLTPTWRVYSTGS	ADQLTPTWRVYSTGS
S	631	645	PTWRVYSTGSNVFQT	PTWRVYSTGSNVFQT	PTWRVYSTGSNVFQT	PTWRVYSTGSNVFQT
S	636	650	YSTGSNVFQTRAGCL	YSTGSNVFQTRAGCL	YSTGSNVFQTRAGCL	YSTGSNVFQTRAGCL
S	641	655	NVFQTRAGCLIGAEH	NVFQTRAGCLIGAEH	NVFQTRAGCLIGAEH	NVFQTRAGCLIGAEY
S	646	660	RAGCLIGAEHVNNSY	RAGCLIGAEHVNNSY	RAGCLIGAEHVNNSY	RAGCLIGAEYVNNSY
S	651	665	IGAEHVNNSYECDIP	IGAEHVNNSYECDIP	IGAEHVNNSYECDIP	IGAEYVNNSYECDIP
S	656	670	VNNSYECDIPIGAGI	VNNSYECDIPIGAGI	VNNSYECDIPIGAGI	VNNSYECDIPIGAGI
S	661	675	ECDIPIGAGICASYQ	ECDIPIGAGICASYQ	ECDIPIGAGICASYQ	ECDIPIGAGICASYQ
S	666	680	IGAGICASYQTQTNS	IGAGICASYQTQTNS	IGAGICASYQTQTNS	IGAGICASYQTQTKS
S	671	685	CASYQTQTNSPRRAR	CASYQTQTNSPRRAR	CASYQTQTNSRRRAR	CASYQTQTKSHRRAR
S	676	690	TQTNSPRRARSVASQ	TQTNSPRRARSVASQ	TQTNSRRRARSVASQ	TQTKSHRRARSVASQ
S	681	695	PRRARSVASQSIIAY	PRRARSVASQSIIAY	RRRARSVASQSIIAY	HRRARSVASQSIIAY
S	686	700	SVASQSIIAYTMSLG	SVASQSIIAYTMSLG	SVASQSIIAYTMSLG	SVASQSIIAYTMSLG
S	691	705	SIIAYTMSLGAENSV	SIIAYTMSLGVENSV	SIIAYTMSLGAENSV	SIIAYTMSLGAENSV
S	696	710	TMSLGAENSVAYSNN	TMSLGVENSVAYSNN	TMSLGAENSVAYSNN	TMSLGAENSVAYSNN
S	701	715	AENSVAYSNNSIAIP	VENSVAYSNNSIAIP	AENSVAYSNNSIAIP	AENSVAYSNNSIAIP
S	706	720	AYSNNSIAIPTNFTI	AYSNNSIAIPTNFTI	AYSNNSIAIPTNFTI	AYSNNSIAIPTNFTI
S	711	725	SIAIPTNFTISVTTE	SIAIPTNFTISVTTE	SIAIPTNFTISVTTE	SIAIPTNFTISVTTE
S	716	730	TNFTISVTTEILPVS	TNFTISVTTEILPVS	TNFTISVTTEILPVS	TNFTISVTTEILPVS
S	721	735	SVTTEILPVSMTKTS	SVTTEILPVSMTKTS	SVTTEILPVSMTKTS	SVTTEILPVSMTKTS
S	726	740	ILPVSMTKTSVDCTM	ILPVSMTKTSVDCTM	ILPVSMTKTSVDCTM	ILPVSMTKTSVDCTM
S	731	745	MTKTSVDCTMYICGD	MTKTSVDCTMYICGD	MTKTSVDCTMYICGD	MTKTSVDCTMYICGD
S	736	750	VDCTMYICGDSTECS	VDCTMYICGDSTECS	VDCTMYICGDSTECS	VDCTMYICGDSTECS
S	741	755	YICGDSTECSNLLLQ	YICGDSTECSNLLLQ	YICGDSTECSNLLLQ	YICGDSTECSNLLLQ
S	746	760	STECSNLLLQYGSFC	STECSNLLLQYGSFC	STECSNLLLQYGSFC	STECSNLLLQYGSFC
S	751	765	NLLLQYGSFCTQLNR	NLLLQYGSFCTQLNR	NLLLQYGSFCTQLNR	NLLLQYGSFCTQLKR
S	756	770	YGSFCTQLNRALTGI	YGSFCTQLNRALTGI	YGSFCTQLNRALTGI	YGSFCTQLKRALTGI
S	761	775	TQLNRALTGIAVEQD	TQLNRALTGIAVEQD	TQLNRALTGIAVEQD	TQLKRALTGIAVEQD
S	766	780	ALTGIAVEQDKNTQE	ALTGIAVEQDKNTQE	ALTGIAVEQDKNTQE	ALTGIAVEQDKNTQE
S	771	785	AVEQDKNTQEVFAQV	AVEQDKNTQEVFAQV	AVEQDKNTQEVFAQV	AVEQDKNTQEVFAQV
S	776	790	KNTQEVFAQVKQIYK	KNTQEVFAQVKQIYK	KNTQEVFAQVKQIYK	KNTQEVFAQVKQIYK
S	781	795	VFAQVKQIYKTPPIK	VFAQVKQIYKTPPIK	VFAQVKQIYKTPPIK	VFAQVKQIYKTPPIK
S	786	800	KQIYKTPPIKDFGGF	KQIYKTPPIKDFGGF	KQIYKTPPIKDFGGF	KQIYKTPPIKYFGGF
S	791	805	TPPIKDFGGFNFSQI	TPPIKDFGGFNFSQI	TPPIKDFGGFNFSQI	TPPIKYFGGFNFSQI
S	796	810	DFGGFNFSQILPDPS	DFGGFNFSQILPDPS	DFGGFNFSQILPDPS	YFGGFNFSQILPDPS
S	801	815	NFSQILPDPSKPSKR	NFSQILPDPSKPSKR	NFSQILPDPSKPSKR	NFSQILPDPSKPSKR
S	806	820	LPDPSKPSKRSFIED	LPDPSKPSKRSFIED	LPDPSKPSKRSFIED	LPDPSKPSKRSFIED
S	811	825	KPSKRSFIEDLLFNK	KPSKRSFIEDLLFNK	KPSKRSFIEDLLFNK	KPSKRSFIEDLLFNK
S	816	830	SFIEDLLFNKVTLAD	SFIEDLLFNKVTLAD	SFIEDLLFNKVTLAD	SFIEDLLFNKVTLAD
S	821	835	LLFNKVTLADAGFIK	LLFNKVTLADAGFIK	LLFNKVTLADAGFIK	LLFNKVTLADAGFIK
S	826	840	VTLADAGFIKQYGDC	VTLADAGFIKQYGDC	VTLADAGFIKQYGDC	VTLADAGFIKQYGDC
S	831	845	AGFIKQYGDCLGDIA	AGFIKQYGDCLGDIA	AGFIKQYGDCLGDIA	AGFIKQYGDCLGDIA
S	836	850	QYGDCLGDIAARDLI	QYGDCLGDIAARDLI	QYGDCLGDIAARDLI	QYGDCLGDIAARDLI
S	841	855	LGDIAARDLICAQKF	LGDIAARDLICAQKF	LGDIAARDLICAQKF	LGDIAARDLICAQKF
S	846	860	ARDLICAQKFNGLTV	ARDLICAQKFNGLTV	ARDLICAQKFNGLTV	ARDLICAQKFKGLTV
S	851	865	CAQKFNGLTVLPPLL	CAQKFNGLTVLPPLL	CAQKFNGLTVLPPLL	CAQKFKGLTVLPPLL
S	856	870	NGLTVLPPLLTDEMI	NGLTVLPPLLTDEMI	NGLTVLPPLLTDEMI	KGLTVLPPLLTDEMI
S	861	875	LPPLLTDEMIAQYTS	LPPLLTDEMIAQYTS	LPPLLTDEMIAQYTS	LPPLLTDEMIAQYTS
S	866	880	TDEMIAQYTSALLAG	TDEMIAQYTSALLAG	TDEMIAQYTSALLAG	TDEMIAQYTSALLAG
S	871	885	AQYTSALLAGTITSG	AQYTSALLAGTITSG	AQYTSALLAGTITSG	AQYTSALLAGTITSG
S	876	890	ALLAGTITSGWTFGA	ALLAGTITSGWTFGA	ALLAGTITSGWTFGA	ALLAGTITSGWTFGA
S	881	895	TITSGWTFGAGAALQ	TITSGWTFGAGAALQ	TITSGWTFGAGAALQ	TITSGWTFGAGAALQ
S	886	900	WTFGAGAALQIPFAM	WTFGAGAALQIPFAM	WTFGAGAALQIPFAM	WTFGAGAALQIPFAM
S	891	905	GAALQIPFAMQMAYR	GAALQIPFAMQMAYR	GAALQIPFAMQMAYR	GAALQIPFAMQMAYR
S	896	910	IPFAMQMAYRFNGIG	IPFAMQMAYRFNGIG	IPFAMQMAYRFNGIG	IPFAMQMAYRFNGIG
S	901	915	QMAYRFNGIGVTQNV	QMAYRFNGIGVTQNV	QMAYRFNGIGVTQNV	QMAYRFNGIGVTQNV
S	906	920	FNGIGVTQNVLYENQ	FNGIGVTQNVLYENQ	FNGIGVTQNVLYENQ	FNGIGVTQNVLYENQ
S	911	925	VTQNVLYENQKLIAN	VTQNVLYENQKLIAN	VTQNVLYENQKLIAN	VTQNVLYENQKLIAN
S	916	930	LYENQKLIANQFNSA	LYENQKLIANQFNSA	LYENQKLIANQFNSA	LYENQKLIANQFNSA
S	921	935	KLIANQFNSAIGKIQ	KLIANQFNSAIGKIQ	KLIANQFNSAIGKIQ	KLIANQFNSAIGKIQ
S	926	940	QFNSAIGKIQDSLSS	QFNSAIGKIQDSLSS	QFNSAIGKIQDSLSS	QFNSAIGKIQDSLSS
S	931	945	IGKIQDSLSSTASAL	IGKIQDSLSSTASAL	IGKIQDSLSSTASAL	IGKIQDSLSSTASAL
S	936	950	DSLSSTASALGKLQD	DSLSSTASALGKLQD	DSLSSTASALGKLQN	DSLSSTASALGKLQD
S	941	955	TASALGKLQDVVNQN	TASALGKLQDVVNQN	TASALGKLQNVVNQN	TASALGKLQDVVNHN
S	946	960	GKLQDVVNQNAQALN	GKLQDVVNQNAQALN	GKLQNVVNQNAQALN	GKLQDVVNHNAQALN
S	951	965	VVNQNAQALNTLVKQ	VVNQNAQALNTLVKQ	VVNQNAQALNTLVKQ	VVNHNAQALNTLVKQ
S	956	970	AQALNTLVKQLSSNF	AQALNTLVKQLSSNF	AQALNTLVKQLSSNF	AQALNTLVKQLSSKF
S	961	975	TLVKQLSSNFGAISS	TLVKQLSSNFGAISS	TLVKQLSSNFGAISS	TLVKQLSSKFGAISS
S	966	980	LSSNFGAISSVLNDI	LSSNFGAISSVLNDI	LSSNFGAISSVLNDI	LSSKFGAISSVLNDI
S	971	985	GAISSVLNDILSRLD	GAISSVLNDILSRLD	GAISSVLNDILSRLD	GAISSVLNDIFSRLD
S	976	990	VLNDILSRLDKVEAE	VLNDILSRLDKVEAE	VLNDILSRLDKVEAE	VLNDIFSRLDKVEAE
S	981	995	LSRLDKVEAEVQIDR	LSRLDKVEAEVQIDR	LSRLDKVEAEVQIDR	FSRLDKVEAEVQIDR
S	986	1000	KVEAEVQIDRLITGR	KVEAEVQIDRLITGR	KVEAEVQIDRLITGR	KVEAEVQIDRLITGR
S	991	1005	VQIDRLITGRLQSLQ	VQIDRLITGRLQSLQ	VQIDRLITGRLQSLQ	VQIDRLITGRLQSLQ
S	996	1010	LITGRLQSLQTYVTQ	LITGRLQSLQTYVTQ	LITGRLQSLQTYVTQ	LITGRLQSLQTYVTQ
S	1001	1015	LQSLQTYVTQQLIRA	LQSLQTYVTQQLIRA	LQSLQTYVTQQLIRA	LQSLQTYVTQQLIRA
S	1006	1020	TYVTQQLIRAAEIRA	TYVTQQLIRAAEIRA	TYVTQQLIRAAEIRA	TYVTQQLIRAAEIRA
S	1011	1025	QLIRAAEIRASANLA	QLIRAAEIRASANLA	QLIRAAEIRASANLA	QLIRAAEIRASANLA
S	1016	1030	AEIRASANLAATKMS	AEIRASANLAATKMS	AEIRASANLAATKMS	AEIRASANLAATKMS
S	1021	1035	SANLAATKMSECVLG	SANLAATKMSECVLG	SANLAATKMSECVLG	SANLAATKMSECVLG
S	1026	1040	ATKMSECVLGQSKRV	ATKMSECVLGQSKRV	ATKMSECVLGQSKRV	ATKMSECVLGQSKRV
S	1031	1045	ECVLGQSKRVDFCGK	ECVLGQSKRVDFCGK	ECVLGQSKRVDFCGK	ECVLGQSKRVDFCGK
S	1036	1050	QSKRVDFCGKGYHLM	QSKRVDFCGKGYHLM	QSKRVDFCGKGYHLM	QSKRVDFCGKGYHLM
S	1041	1055	DFCGKGYHLMSFPQS	DFCGKGYHLMSFPQS	DFCGKGYHLMSFPQS	DFCGKGYHLMSFPQS
S	1046	1060	GYHLMSFPQSAPHGV	GYHLMSFPQSAPHGV	GYHLMSFPQSAPHGV	GYHLMSFPQSAPHGV
S	1051	1065	SFPQSAPHGVVFLHV	SFPQSAPHGVVFLHV	SFPQSAPHGVVFLHV	SFPQSAPHGVVFLHV
S	1056	1070	APHGVVFLHVTYVPA	APHGVVFLHVTYVPA	APHGVVFLHVTYVPA	APHGVVFLHVTYVPA
S	1061	1075	VFLHVTYVPAQEKNF	VFLHVTYVPAQEKNF	VFLHVTYVPAQEKNF	VFLHVTYVPAQEKNF
S	1066	1080	TYVPAQEKNFTTAPA	TYVPAQEKNFTTAPA	TYVPAQEKNFTTAPA	TYVPAQEKNFTTAPA
S	1071	1085	QEKNFTTAPAICHDG	QEKNFTTAPAICHDG	QEKNFTTAPAICHDG	QEKNFTTAPAICHDG
S	1076	1090	TTAPAICHDGKAHFP	TTAPAICHDGKAHFP	TTAPAICHDGKAHFP	TTAPAICHDGKAHFP
S	1081	1095	ICHDGKAHFPREGVF	ICHDGKAHFPREGVF	ICHDGKAHFPREGVF	ICHDGKAHFPREGVF
S	1086	1100	KAHFPREGVFVSNGT	KAHFPREGVFVSNGT	KAHFPREGVFVSNGT	KAHFPREGVFVSNGT
S	1091	1105	REGVFVSNGTHWFVT	REGVFVSNGTHWFVT	REGVFVSNGTHWFVT	REGVFVSNGTHWFVT
S	1096	1110	VSNGTHWFVTQRNFY	VSNGTHWFVTQRNFY	VSNGTHWFVTQRNFY	VSNGTHWFVTQRNFY
S	1101	1115	HWFVTQRNFYEPQII	HWFVTQRNFYEPQII	HWFVTQRNFYEPQII	HWFVTQRNFYEPQII
S	1106	1120	QRNFYEPQIITTDNT	QRNFYEPQIITTDNT	QRNFYEPQIITTDNT	QRNFYEPQIITTDNT
S	1111	1125	EPQIITTDNTFVSGN	EPQIITTDNTFVSGN	EPQIITTDNTFVSGN	EPQIITTDNTFVSGN
S	1116	1130	TTDNTFVSGNCDVVI	TTDNTFVSGNCDVVI	TTDNTFVSGNCDVVI	TTDNTFVSGNCDVVI
S	1121	1135	FVSGNCDVVIGIVNN	FVSGNCDVVIGIVNN	FVSGNCDVVIGIVNN	FVSGNCDVVIGIVNN
S	1126	1140	CDVVIGIVNNTVYDP	CDVVIGIVNNTVYDP	CDVVIGIVNNTVYDP	CDVVIGIVNNTVYDP
S	1131	1145	GIVNNTVYDPLQPEL	GIVNNTVYDPLQPEL	GIVNNTVYDPLQPEL	GIVNNTVYDPLQPEL
S	1136	1150	TVYDPLQPELDSFKE	TVYDPLQPELDSFKE	TVYDPLQPELDSFKE	TVYDPLQPELDSFKE
S	1141	1155	LQPELDSFKEELDKY	LQPELDSFKEELDKY	LQPELDSFKEELDKY	LQPELDSFKEELDKY
S	1146	1160	DSFKEELDKYFKNHT	DSFKEELDKYFKNHT	DSFKEELDKYFKNHT	DSFKEELDKYFKNHT
S	1151	1165	ELDKYFKNHTSPDVD	ELDKYFKNHTSPDVD	ELDKYFKNHTSPDVD	ELDKYFKNHTSPDVD
S	1156	1170	FKNHTSPDVDLGDIS	FKNHTSPDVDLGDIS	FKNHTSPDVDLGDIS	FKNHTSPDVDLGDIS
S	1161	1175	SPDVDLGDISGINAS	SPDVDLGDISGINAS	SPDVDLGDISGINAS	SPDVDLGDISGINAS
S	1166	1180	LGDISGINASVVNIQ	LGDISGINASVVNIQ	LGDISGINASVVNIQ	LGDISGINASVVNIQ
S	1171	1185	GINASVVNIQKEIDR	GINASVVNIQKEIDR	GINASVVNIQKEIDR	GINASVVNIQKEIDR
S	1176	1190	VVNIQKEIDRLNEVA	VVNIQKEIDRLNEVA	VVNIQKEIDRLNEVA	VVNIQKEIDRLNEVA
S	1181	1195	KEIDRLNEVAKNLNE	KEIDRLNEVAKNLNE	KEIDRLNEVAKNLNE	KEIDRLNEVAKNLNE
S	1186	1200	LNEVAKNLNESLIDL	LNEVAKNLNESLIDL	LNEVAKNLNESLIDL	LNEVAKNLNESLIDL
S	1191	1205	KNLNESLIDLQELGK	KNLNESLIDLQELGK	KNLNESLIDLQELGK	KNLNESLIDLQELGK
S	1196	1210	SLIDLQELGKYEQYI	SLIDLQELGKYEQYI	SLIDLQELGKYEQYI	SLIDLQELGKYEQYI
S	1201	1215	QELGKYEQYIKWPWY	QELGKYEQYIKWPWY	QELGKYEQYIKWPWY	QELGKYEQYIKWPWY
S	1206	1220	YEQYIKWPWYIWLGF	YEQYIKWPWYIWLGF	YEQYIKWPWYIWLGF	YEQYIKWPWYIWLGF
S	1211	1225	KWPWYIWLGFIAGLI	KWPWYIWLGFIAGLI	KWPWYIWLGFIAGLI	KWPWYIWLGFIAGLI
S	1216	1230	IWLGFIAGLIAIVMV	IWLGFIAGLIAIVMV	IWLGFIAGLIAIVMV	IWLGFIAGLIAIVMV
S	1221	1235	IAGLIAIVMVTIMLC	IAGLIAIVMVTIMLC	IAGLIAIVMVTIMLC	IAGLIAIVMVTIMLC
S	1226	1240	AIVMVTIMLCCMTSC	AIVMVTIMLCCMTSC	AIVMVTIMLCCMTSC	AIVMVTIMLCCMTSC
S	1231	1245	TIMLCCMTSCCSCLK	TIMLCCMTSCCSCLK	TIMLCCMTSCCSCLK	TIMLCCMTSCCSCLK
S	1236	1250	CMTSCCSCLKGCCSC	CMTSCCSCLKGCCSC	CMTSCCSCLKGCCSC	CMTSCCSCLKGCCSC
S	1241	1255	CSCLKGCCSCGSCCK	CSCLKGCCSCGSCCK	CSCLKGCCSCGSCCK	CSCLKGCCSCGSCCK
S	1246	1260	GCCSCGSCCKFDEDD	GCCSCGSCCKFDEDD	GCCSCGSCCKFDEDD	GCCSCGSCCKFDEDD
S	1251	1265	GSCCKFDEDDSEPVL	GSCCKFDEDDSEPVL	GSCCKFDEDDSEPVL	GSCCKFDEDDSEPVL
S	1256	1270	FDEDDSEPVLKGVKL	FDEDDSEPVLKGVKL	FDEDDSEPVLKGVKL	FDEDDSEPVLKGVKL
S	1261	1275	DDSEPVLKGVKLHYT	SEPVLKGVKLHYT	DDSEPVLKGVKLHYT	DDSEPVLKGVKLHYT
